# Supplementary material for: Targeting S100A9 Reduces Neutrophil Recruitment, Inflammation and Lung Damage in Abdominal Sepsis
Source: Int J Mol Sci. 2021 Nov 29;22(23):12923. doi: 10.3390/ijms222312923 (PMC8658007; doi:10.3390/ijms222312923)
Supplement: Supplementary file 1 [file ijms-22-12923-s001.zip]

Archive with 1 entries (1 files):
- ijms-1440377-supplementary.pdf
